# Supplementary material for: The Milk Microbiota of the Spanish Churra Sheep Breed: New Insights into the Complexity of the Milk Microbiome of Dairy Species
Source: Animals (Basel). 2020 Aug 20;10(9):1463. doi: 10.3390/ani10091463 (PMC7552695; doi:10.3390/ani10091463)
Supplement: Supplementary file 1 [file animals-10-01463-s001.zip]

Archive with 3 entries (3 files):
- FigureS1.png
- Table_S1_animals-883282.pdf
- Table_S2_animals-883282.xlsx
