# Supplementary material for: The Milk Microbiota of the Spanish Churra Sheep Breed: New Insights into the Complexity of the Milk Microbiome of Dairy Species
Source: Animals (Basel). 2020 Aug 20;10(9):1463. doi: 10.3390/ani10091463 (PMC7552695; doi:10.3390/ani10091463)
Supplement: Supplementary file 1 [file animals-10-01463-s001.zip › Table_S2_animals-883282.xlsx]

## Sheet: Assaf vs Churra-Flock1
Table S2. Differentially abundant genera (DAG) reported with DESeq2 for milk samples analyzed in the present work for three flocks of Spanish dairy sheep breeds.
Genus	baseMean	log2FoldChange	lfcSE	stat	pvalue	padj
Staphylococcus	27203.7	-2.42765	0.4458	-5.44561	5.16279e-08	3.02884e-07
Cutibacterium	5597.48	-11.5518	0.429149	-26.9179	1.35515e-159	1.19253e-157
Streptococcus	7481.93	-3.18185	0.767766	-4.1443	3.40852e-05	0.00011998
Lactobacillus	4126.47	5.85012	1.13665	5.14682	2.64946e-07	1.22712e-06
Massilia	4173.04	-2.07509	0.808548	-2.56644	0.0102748	0.0215282
Romboutsia	3680.15	-2.43427	0.860249	-2.82972	0.00465881	0.0105122
Bacillus	1864.6	-4.96237	0.616475	-8.04959	8.30703e-16	9.13773e-15
Jeotgalicoccus	2406.39	-2.31019	0.925768	-2.49543	0.0125805	0.0246018
Pseudomonas	1645.23	-2.85619	0.572877	-4.98569	6.174e-07	2.71656e-06
Brevibacterium	2083.23	-5.61082	0.911089	-6.15837	7.34984e-10	5.38988e-09
Paracoccus	284.785	-4.19378	1.16968	-3.58541	0.000336551	0.000897469
Acinetobacter	364.488	-3.66485	0.913869	-4.01026	6.06518e-05	0.000205283
Haemophilus	519.143	-5.46671	1.04421	-5.23524	1.64767e-07	8.52912e-07
Kocuria	969.608	-7.79305	1.27134	-6.12981	8.79829e-10	5.95577e-09
Pseudoxanthomonas	632.923	-10.1589	2.09054	-4.85947	1.17702e-06	4.93229e-06
Delftia	92.2947	-6.96003	1.33808	-5.20151	1.97678e-07	9.66424e-07
Brachybacterium	1118.58	-4.06328	1.12806	-3.60201	0.000315762	0.000868345
Atopostipes	1287.23	-3.20271	1.35643	-2.36113	0.0182194	0.0320661
Micrococcus	93.6083	-3.53582	1.4854	-2.38038	0.0172948	0.0310601
Alishewanella	32.3964	-26.9076	1.76319	-15.2607	1.39744e-52	4.09914e-51
Candidatus_Alysiosphaera	560.429	-8.08976	1.81298	-4.46215	8.11431e-06	3.10461e-05
Anaerococcus	108.964	-3.94982	1.57351	-2.51019	0.0120667	0.0241333
Rothia	367.311	-8.68211	1.49019	-5.82616	5.67162e-09	3.56502e-08
Enhydrobacter	146.15	-6.18241	1.59675	-3.87187	0.000108004	0.000339441
Amaricoccus	152.361	-29.3083	1.86359	-15.7268	9.91084e-56	4.36077e-54
Neisseria	101.588	-4.14064	1.34429	-3.08017	0.00206883	0.00492047
Lawsonella	522.88	-7.9937	1.02291	-7.81465	5.51159e-15	5.38911e-14
Enterococcus	57.1658	-4.59033	1.89561	-2.42156	0.0154542	0.0286869
Mannheimia	9.82145	-5.18444	1.96188	-2.64259	0.00822744	0.0181004
Facklamia	137.463	8.40133	1.09489	7.67323	1.67714e-14	1.47588e-13
Oenococcus	122.99	9.74676	1.03033	9.45984	3.08401e-21	5.42786e-20
Mycobacterium	54.7349	10.0931	1.19439	8.45044	2.90219e-17	3.64847e-16
Haliangium	6.19625	6.43726	1.21711	5.28898	1.22999e-07	6.76493e-07
Comamonas	43.6033	-7.56166	2.29396	-3.29633	0.000979574	0.00253537
Clostridium_sensu_stricto_1	106.094	12.3474	1.05646	11.6875	1.4774e-31	3.25027e-30
Ruminococcaceae_UCG-005	41.7957	5.84352	1.26017	4.6371	3.53323e-06	1.41329e-05
Granulicatella	121.668	-4.4657	1.84618	-2.41889	0.0155679	0.0286869
Ruminococcaceae_UCG-014	9.87573	3.74104	1.19943	3.11903	0.00181448	0.00443539
Ruminococcus	25.3609	8.02951	1.07467	7.47157	7.92423e-14	6.33939e-13
Microvirga	7.01512	4.77262	1.26139	3.78362	0.000154562	0.000453383
Gemella	91.1097	-5.3771	1.78543	-3.01165	0.0025983	0.00601712
Devosia	3.12208	5.11069	1.31199	3.89536	9.80521e-05	0.000319577
Chthoniobacter	5.5099	4.17188	1.10217	3.78516	0.000153613	0.000453383
Paenibacillus	4.24726	4.66395	1.27584	3.65559	0.000256593	0.000728393
Thermicanus	62.9917	-26.619	3.14165	-8.47293	2.39297e-17	3.50968e-16
Capnocytophaga	26.3221	-4.97081	1.96615	-2.52819	0.0114652	0.0234637
Bradyrhizobium	1.64753	3.03445	1.25544	2.41704	0.0156474	0.0286869
Peptoniphilus	3.31759	5.09208	1.56598	3.2517	0.00114717	0.00288432
Others	12676.9	-2.30101	0.528499	-4.35387	1.33757e-05	4.90443e-05

## Sheet: Assaf vs Churra-Flock2
Table S2. Differentially abundant genera (DAG) reported with DESeq2 for milk samples analyzed in the present work for three flocks of Spanish dairy sheep breeds.
Genus	baseMean	log2FoldChange	lfcSE	stat	pvalue	padj
Staphylococcus	27203.7	-1.81678	0.507999	-3.57634	0.000348438	0.00113565
Cutibacterium	5597.48	-10.0692	0.485321	-20.7476	1.28973e-95	1.13496e-93
Lactobacillus	4126.47	4.15037	1.29519	3.20446	0.00135318	0.00425287
Massilia	4173.04	-8.12445	0.921075	-8.82063	1.13821e-18	1.43089e-17
Bacillus	1864.6	-4.65491	0.702391	-6.62723	3.42039e-11	3.00994e-10
Pseudomonas	1645.23	-2.74474	0.652789	-4.20463	2.6151e-05	0.00012112
Lysinibacillus	584.883	-7.84722	1.38822	-5.65272	1.57925e-08	1.06903e-07
Brevibacterium	2083.23	-3.92555	1.03816	-3.78127	0.00015603	0.000596984
Paracoccus	284.785	-3.89522	1.33271	-2.92279	0.0034691	0.00925094
Kocuria	969.608	-9.16255	1.44752	-6.32982	2.45442e-10	1.96354e-09
Brachybacterium	1118.58	-5.31042	1.28535	-4.13151	3.60388e-05	0.000158571
Atopostipes	1287.23	-4.14561	1.54564	-2.68213	0.00731556	0.0178825
Alishewanella	32.3964	-28.0126	2.00284	-13.9865	1.88566e-44	5.53126e-43
Anaerococcus	108.964	5.67293	1.8077	3.1382	0.00169987	0.00507253
Amaricoccus	152.361	-29.9009	2.11774	-14.1193	2.88946e-45	1.27136e-43
Veillonella	165.405	9.29787	1.73137	5.37025	7.86273e-08	4.6128e-07
Actinobacillus	99.2611	-7.45268	2.51804	-2.95972	0.0030792	0.00846781
Oenococcus	122.99	6.94761	1.17283	5.92382	3.14546e-09	2.30667e-08
Aerococcus	44.152	13.2063	1.38853	9.51101	1.88826e-21	3.32334e-20
Mycobacterium	54.7349	3.16263	1.35204	2.33915	0.0193279	0.0425213
Haliangium	6.19625	5.14236	1.39351	3.69021	0.000224065	0.000758374
Prevotella	14.6405	4.17055	1.46375	2.84923	0.00438247	0.0113429
Granulicatella	121.668	6.28454	2.11681	2.96888	0.00298892	0.00846781
Lachnospiraceae_NK3A20_group	32.9039	7.38235	1.51903	4.85992	1.17433e-06	6.45881e-06
Ruminococcaceae_UCG-014	9.87573	3.40311	1.37088	2.48243	0.0130491	0.0302189
Pantoea	10.7546	6.4347	1.67296	3.8463	0.000119917	0.000479668
Phenylobacterium	4.29432	21.767	2.66264	8.17498	2.95919e-16	2.89343e-15
Microvirga	7.01512	6.12406	1.44777	4.23	2.33693e-05	0.00011425
Gemella	91.1097	4.91107	2.0475	2.39857	0.0164592	0.0371387
Skermanella	6.70151	4.65692	1.48633	3.13317	0.00172927	0.00507253
Ruminococcaceae_UCG-013	9.30951	7.22532	1.78041	4.05824	4.9443e-05	0.00020719
Devosia	3.12208	4.23843	1.50171	2.82241	0.00476639	0.0119841
Chthoniobacter	5.5099	5.61094	1.26791	4.42534	9.62905e-06	4.98445e-05
Rikenellaceae_RC9_gut_group	11.1777	6.42419	1.71329	3.74961	0.000177106	0.000623414
Paenibacillus	4.24726	5.5051	1.46336	3.76197	0.000168583	0.000618138
Thermicanus	62.9917	-29.5557	3.57615	-8.26467	1.40082e-16	1.5409e-15
Capnocytophaga	26.3221	21.0953	2.25239	9.36576	7.55049e-21	1.10741e-19
Family_XIII_AD3011_group	26.4928	24.2564	2.07465	11.6918	1.40421e-31	3.08925e-30
Bacteroides	35.9527	9.94674	1.83098	5.43247	5.55807e-08	3.49365e-07
Bradyrhizobium	1.64753	3.63559	1.43941	2.52575	0.0115453	0.027459

## Sheet: Churra-Flock1 vs Churra-Flock2
Table S2. Differentially abundant genera (DAG) reported with DESeq2 for milk samples analyzed in the present work for three flocks of Spanish dairy sheep breeds.
Genus	baseMean	log2FoldChange	lfcSE	stat	pvalue	padj
Streptococcus	7481.93	3.11821	0.691595	4.50872	6.52199e-06	2.67091e-05
Massilia	4173.04	-6.04936	0.727908	-8.31061	9.52095e-17	9.0978e-16
Lysinibacillus	584.883	-9.7063	1.10114	-8.81475	1.19948e-18	1.47364e-17
Acinetobacter	364.488	3.07916	0.823684	3.73828	0.000185282	0.000590157
Haemophilus	519.143	7.29242	0.949194	7.68275	1.55706e-14	1.33907e-13
Pseudoxanthomonas	632.923	7.68304	1.88149	4.0835	4.43631e-05	0.000173419
Delftia	92.2947	4.80664	1.20426	3.99135	6.56979e-05	0.000245653
Candidatus_Alysiosphaera	560.429	5.11945	1.63139	3.13809	0.00170055	0.00522312
Anaerococcus	108.964	9.62275	1.43536	6.70407	2.02692e-11	1.24511e-10
Rothia	367.311	7.94867	1.347	5.90103	3.61237e-09	1.72591e-08
Neisseria	101.588	3.28392	1.21206	2.70938	0.006741	0.0175674
Lawsonella	522.88	6.30921	0.921589	6.84602	7.5935e-12	5.02339e-11
Veillonella	165.405	12.1005	1.37652	8.79062	1.48732e-18	1.59887e-17
Facklamia	137.463	-9.96531	0.988112	-10.0852	6.42334e-24	9.20679e-23
Actinobacillus	99.2611	-6.09014	1.98953	-3.0611	0.00220526	0.00653975
Oenococcus	122.99	-2.79915	0.940588	-2.97596	0.00292077	0.00837287
Aerococcus	44.152	11.7065	1.10865	10.5593	4.60271e-26	7.91665e-25
Mycobacterium	54.7349	-6.93052	1.07956	-6.41977	1.36481e-10	7.8249e-10
Comamonas	43.6033	8.00915	2.0693	3.87046	0.000108629	0.000359312
Prevotella	14.6405	2.68437	1.16395	2.30626	0.0210962	0.0490345
Clostridium_sensu_stricto_1	106.094	-12.8577	0.954389	-13.4722	2.281e-41	6.53887e-40
Ruminococcaceae_UCG-005	41.7957	-4.47495	1.13685	-3.93626	8.27615e-05	0.0002847
Granulicatella	121.668	10.7502	1.67886	6.40329	1.52068e-10	8.17367e-10
Lachnospiraceae_NK3A20_group	32.9039	5.57399	1.20915	4.60985	4.02957e-06	1.73271e-05
Defluviicoccus	11.5739	8.62081	3.45863	2.49255	0.012683	0.030449
Ruminococcus	25.3609	-6.67752	0.971528	-6.87322	6.27701e-12	4.90748e-11
Pantoea	10.7546	3.31902	1.33252	2.49079	0.0127461	0.030449
Phenylobacterium	4.29432	23.3485	2.10932	11.0692	1.76907e-28	3.80351e-27
Gemella	91.1097	10.2882	1.62305	6.33879	2.3157e-10	1.17147e-09
Skermanella	6.70151	3.25262	1.18466	2.74561	0.00603987	0.0162322
Ruminococcaceae_UCG-013	9.30951	6.8942	1.41586	4.86926	1.12017e-06	5.07024e-06
Rikenellaceae_RC9_gut_group	11.1777	3.96248	1.36342	2.90628	0.00365759	0.0101469
Capnocytophaga	26.3221	26.0661	1.78317	14.6178	2.16124e-48	9.29335e-47
Family_XIII_AD3011_group	26.4928	25.6946	1.6469	15.6019	7.07134e-55	6.08135e-53
Bacteroides	35.9527	9.97829	1.45534	6.85635	7.06427e-12	5.02339e-11
Peptoniphilus	3.31759	-3.61178	1.41914	-2.54505	0.0109262	0.0276368
